# Supplementary material for: Prediction of Two Molecular Subtypes of Gastric Cancer Based on Immune Signature
Source: Front Genet. 2022 Jan 17;12:793494. doi: 10.3389/fgene.2021.793494 (PMC8802764; doi:10.3389/fgene.2021.793494)
Supplement: Supplementary file 1 [file Table2.xlsx]

## Sheet: Sheet1
Prognostic Genes
MPO
SPAG9
STAB1
ZBTB32
SLC45A4
VIM
TIMP2
RAI14
NFE2L3
DCBLD2
SOAT1
COL11A1
BCAT1
GUCY1B3
ST3GAL6
CHI3L2
TIE1
TRO
MAP4K4
RPS6KA2
EVC
FERMT2
EED
NUAK1
FBLN1
FAP
MOXD1
MEF2C
C1QTNF3
ITGB5
CD59
FCN1
AKR1B1
CHERP
RAD54L
MMP2
ARHGAP28
C20orf194
MAPKAPK5
GMIP
THPO
LAMB1
APOH
ANGPT2
CD200
CMA1
TGFB2
NRP1
CDC34
TIMP3
CTSG
DHRS7
SEC23A
NFATC4
PLTP
DOK5
SRPX
PCYT1B
TIMP1
DRP2
ZNF423
SMPD3
CRISPLD2
CORO2B
CSK
PDGFRL
NCALD
BNIP3L
AES
AKAP8
CLC
TJP3
FZR1
TGFB1
TYK2
SIGLEC6
SIGLEC5
ATP13A1
TFPI2
DFNA5
ZC3HAV1
CAV1
CPVL
SERPINE1
EZH2
TGFBR1
OGN
ASPN
ENG
NPDC1
ACTA2
CNTNAP1
COL1A1
VAT1
BST1
MS4A4A
VWF
CD69
DUSP16
ART4
MAPK14
EYA4
LAMA4
C7
SPARC
CDH6
NR3C1
WWC1
IL1A
PDE1A
RTN4
EFEMP1
FN1
IGFBP5
IL1R1
PASK
KYNU
ERRFI1
RGS2
TTF2
KIF21B
NID1
AKT3
RGS4
HSD11B1
OSBPL9
CTGF
SLC16A7
DCLRE1B
UBE2B
KLF9
NR4A3
NPC2
TGFB3
RHOQ
TEK
MYCT1
TNN
TGFBI
TRIM25
BCL2L14
PSPC1
GPSM2
CXCR4
FMOD
INHBA
RECK
SSPN
MMP19
LRP1
COL10A1
G0S2
F13A1
CD93
RHOJ
TIMM8A
BCL11B
F2RL3
GNG11
SGCE
FLNC
SMO
LRRC17
CDO1
PLVAP
PXDN
CRB3
MAP3K10
DNMT1
AKAP12
MAP1B
RGS22
TOE1
PPP1R3D
FAM104A
ACTR3B
LYVE1
MEN1
NOTCH2
GRP
CD36
ESPL1
DYSF
LAMC1
PLXNC1
CKAP2
EDNRB
GPNMB
IL6
BRIP1
HLX
CCL21
PIM1
LRRC32
THBS1
CH25H
RBP4
AOX1
HECW2
BMPR1B
ENPEP
PRICKLE1
GLIPR1
LUM
FBLN5
MFGE8
TGFB1I1
ABCA8
ADCYAP1
TMC6
IGFBP4
EMP3
CYR61
FCGR2A
CTSK
RFX5
RBMS3
ITGA9
COL8A1
SLIT2
SNCA
ANK2
LHFPL2
GNA12
PDSS1
ADM
CHEK1
FEZ1
TAGLN
VEGFC
EXT2
DST
SETBP1
SPARCL1
ANKRD22
PLOD2
PLA2R1
RBMS1
JAZF1
ROBO4
GPR15
ABI3BP
ADAMTS1
ELMO1
CLIC2
DCK
TSPAN7
MUM1L1
TSC22D3
KCNJ15
ERG
DGKI
TNFRSF14
COLEC12
ALAS2
CDA
TMPRSS3
PDE9A
ITGA5
TAL1
PDPN
RBBP4
NTNG1
DISC1
ANTXR2
COL6A3
CTLA4
PCOLCE2
CPA3
TM4SF18
EMCN
SPRY1
ANXA5
EBF1
CITED2
GALNT10
COL1A2
BAALC
ABCA1
FOLR2
ZNF22
JAM3
APBB1
RRAD
YPEL4
FAM111A
SCG5
AKTIP
ZNF528
AXL
TMC4
ANGPTL4
IGFBP6
RAB3IL1
BATF2
TAP1
RAB31
FEN1
COL3A1
AXIN2
TSPAN5
RAB3B
NPR1
SDC2
CLIC4
LDB2
CNGB3
FABP4
KBTBD2
HAS2
PDGFD
COL8A2
SCG2
PPIH
CALB2
TIGD3
CD34
CTSF
SELP
LPL
A2M
TUBB6
BNIP3
CLEC14A
LMNB2
IL17RA
APOLD1
ZBTB7A
FARSA
TMEM125
MAGED1
CDH5
FZD2
ADIPOQ
TNFSF15
TSEN54
MXRA7
CSF1R
NDN
EWSR1
TMEM119
CTNNA3
CCBE1
CCR3
UPP1
LHFP
PROS1
SOCS3
PDE4B
SLC24A3
TNFAIP2
TCN2
THBS2
RXRA
PRR5
ERCC6L
COL4A1
MAGEH1
COL14A1
SELL
APOD
FAM53B
SIRPB2
ATP2A1
ADH1B
TLR7
PSMD12
SLC22A4
ADARB1
C5AR1
FAM49A
CSF2RA
COPS8
F5
COL15A1
C6orf48
TCTN1
DENND1C
GPX3
QTRT1
LEPROT
RBM14
LILRA2
USP51
GPR162
ITGB3
EPPK1
PECAM1
IKBKE
MARCKS
