# Supplementary material for: Prediction of Two Molecular Subtypes of Gastric Cancer Based on Immune Signature
Source: Front Genet. 2022 Jan 17;12:793494. doi: 10.3389/fgene.2021.793494 (PMC8802764; doi:10.3389/fgene.2021.793494)
Supplement: Supplementary file 5 [file Table1.xlsx]

## Sheet: Sheet1
SetName	Gene
IR7_score	C1QA
IR7_score	IGLC2
IR7_score	LY9
IR7_score	TNFRSF17
IR7_score	SPP1
IR7_score	XCL2
IR7_score	HLA-F
Buck14_score	CXCL13
Buck14_score	CLIC5
Buck14_score	RGS4
Buck14_score	RPS28
Buck14_score	RFX7
Buck14_score	EXOC7
Buck14_score	HAPLN1
Buck14_score	ZNF3
Buck14_score	SSX3
Buck14_score	HRBL
Buck14_score	PRRG3
Buck14_score	ABO
Buck14_score	PRTN3
Buck14_score	MATN1
ICS5_score	CXCL13
ICS5_score	CLIC5
ICS5_score	HLA-F
ICS5_score	TNFRSF17
ICS5_score	XCL2
LIexpression_score	CCL5
LIexpression_score	CD19
LIexpression_score	CD37
LIexpression_score	CD3D
LIexpression_score	CD3E
LIexpression_score	CD3G
LIexpression_score	CD3Z
LIexpression_score	CD79A
LIexpression_score	CD79B
LIexpression_score	CD8A
LIexpression_score	CD8B1
LIexpression_score	IGHG3
LIexpression_score	IGJ
LIexpression_score	IGLC1
LIexpression_score	CD14
LIexpression_score	LCK
LIexpression_score	LTB
LIexpression_score	MS4A1
Chemokine12_score	CCL2
Chemokine12_score	CCL3
Chemokine12_score	CCL4
Chemokine12_score	CCL5
Chemokine12_score	CCL8
Chemokine12_score	CCL18
Chemokine12_score	CCL19
Chemokine12_score	CCL21
Chemokine12_score	CXCL9
Chemokine12_score	CXCL10
Chemokine12_score	CXCL11
Chemokine12_score	CXCL13
NHI_5gene_score	IGK@
NHI_5gene_score	GBP1
NHI_5gene_score	STAT1
NHI_5gene_score	IGLL5
NHI_5gene_score	OCLN
CD68	CD68
CD8A	CD8A
CD8_CD68_ratio	CD8A
CD8_CD68_ratio	CD68
PD1_data	PDCD1
PDL1_data	CD274
PD1_PDL1_score	PDCD1
PD1_PDL1_score	CD274
CTLA4_data	CTLA4
Bcell_mg_IGJ	IGL@
Bcell_mg_IGJ	IGHM
Bcell_mg_IGJ	IGHG3
Bcell_mg_IGJ	IGHV1-69
Bcell_mg_IGJ	LOC652128
Bcell_mg_IGJ	IGKC
Bcell_mg_IGJ	IGLJ3
Bcell_mg_IGJ	IGJ
Bcell_mg_IGJ	IL8
Bcell_mg_IGJ	NTN2L
Bcell_mg_IGJ	CTA-246H3.1
Bcell_mg_IGJ	IGKV1D-13
Bcell_mg_IGJ	IFI6
Bcell_mg_IGJ	IGHA1
Bcell_mg_IGJ	IGKV1OR2-108
Bcell_mg_IGJ	IGKV1OR15-118
Bcell_receptors_score	CD19
Bcell_receptors_score	CD1C
Bcell_receptors_score	CD1D
Bcell_receptors_score	CD20
Bcell_receptors_score	CD200
Bcell_receptors_score	CD22
Bcell_receptors_score	CD24
Bcell_receptors_score	CD38
Bcell_receptors_score	CD72
Bcell_receptors_score	CD74
Bcell_receptors_score	CD79A
Bcell_receptors_score	CD79B
Bcell_receptors_score	CD83
Bcell_receptors_score	CD86
Bcell_receptors_score	FCGR2B
STAT1_score	STAT1
STAT1_score	CXCL10
STAT1_score	TAP1
STAT1_score	CXCL11
STAT1_score	INDO
STAT1_score	CXCL9
STAT1_score	MX1
STAT1_score	LAMP3
STAT1_score	ISG15
STAT1_score	RTP4
STAT1_score	HERC6
STAT1_score	IFI44L
STAT1_score	MX2
STAT1_score	IFIT3
STAT1_score	HERC5
STAT1_score	RSAD2
STAT1_score	DDX58
STAT1_score	CCL5
STAT1_score	ADAMDEC1
STAT1_score	CD2
STAT1_score	HCP5
STAT1_score	NMI
STAT1_score	SPOCK2
STAT1_score	CCL8
STAT1_score	TRIM22
STAT1_score	LYZ
STAT1_score	IRF1
STAT1_score	LAG3
STAT1_score	PSCDBP
STAT1_score	TFEC
STAT1_score	UBD
STAT1_score	SP140
STAT1_score	CTSC
STAT1_score	IFI6
STAT1_score	PLA2G7
STAT1_score	CD3G
STAT1_score	ECGF1
STAT1_score	PLAC8
STAT1_score	FGL2
STAT1_score	GZMK
STAT1_score	CD48
STAT1_score	STAT4
STAT1_score	GPR18
STAT1_score	P2RX5
STAT1_score	IFI30
STAT1_score	SH2D1A
STAT1_score	LAPTM5
STAT1_score	CD69
STAT1_score	PTPN7
STAT1_score	IRF8
STAT1_score	PIM2
STAT1_score	ETV7
STAT1_score	GPR171
STAT1_score	PSME1
STAT1_score	BIRC3
STAT1_score	FASLG
STAT1_score	IFITM1
STAT1_score	IFIT5
STAT1_score	ITGB2
STAT1_score	BTN3A2
STAT1_score	HCLS1
STAT1_score	SECTM1
STAT1_score	ARHGAP15
STAT1_score	KLRK1
STAT1_score	IGSF6
STAT1_score	EBI2
STAT1_score	SNX10
STAT1_score	BST2
STAT1_score	APOC1
STAT1_score	ZC3HAV1
STAT1_score	DDAH2
STAT1_score	LILRA4
STAT1_score	EBI3
STAT1_score	KLRC3
STAT1_score	CLEC4A
STAT1_score	CD40LG
STAT1_score	VAV1
STAT1_score	GLRX
STAT1_score	ACP5
STAT1_score	RFX5
STAT1_score	CECR1
STAT1_score	TRAF3
STAT1_score	RAB8A
STAT1_score	IL18
STAT1_score	EFNA1
STAT1_score	RASGRP1
STAT1_score	REC8L1
STAT1_score	CCRL2
STAT1_score	DNAL4
CSF1_response	CORO1A
CSF1_response	MNDA
CSF1_response	CCRL2
CSF1_response	SLC7A7
CSF1_response	HLA-DMA
CSF1_response	FYB
CSF1_response	RNASE6
CSF1_response	TLR2
CSF1_response	CTSC
CSF1_response	LILRB4
CSF1_response	PSCDBP
CSF1_response	CTSS
CSF1_response	RASSF4
CSF1_response	MSN
CSF1_response	CYBB
CSF1_response	LAPTM5
CSF1_response	DOCK2
CSF1_response	FCGR1A
CSF1_response	EVI2B
CSF1_response	ADCY7
CSF1_response	CD48
CSF1_response	ARHGAP15
CSF1_response	ARRB2
CSF1_response	SYK
CSF1_response	BTK
CSF1_response	TNFAIP3
CSF1_response	FCGR2A
CSF1_response	VSIG4
CSF1_response	FPRL2
CSF1_response	IL10RA
CSF1_response	IFI16
CSF1_response	ITGB2
CSF1_response	IL7R
CSF1_response	TBXAS1
CSF1_response	FMNL1
CSF1_response	FLI1
CSF1_response	RASSF2
CSF1_response	LYZ
CSF1_response	CD163
CSF1_response	CD97
CSF1_response	CCL2
CSF1_response	FCGR2B
CSF1_response	MERTK
CSF1_response	CD84
CSF1_response	CD53
CSF1_response	CD86
CSF1_response	HMHA1
CSF1_response	CTSL
CSF1_response	EVI2A
CSF1_response	TNFRSF1B
CSF1_response	CXCR4
CSF1_response	LCP1
CSF1_response	SAMHD1
CSF1_response	CPVL
CSF1_response	HLA-DRB1
CSF1_response	C13orf18
CSF1_response	GIMAP4
CSF1_response	SAMSN1
CSF1_response	PLCG2
CSF1_response	OSBPL3
CSF1_response	CD8A
CSF1_response	RUNX3
CSF1_response	FCGR3A
CSF1_response	AMPD3
CSF1_response	MYO1F
CSF1_response	CECR1
CSF1_response	LYN
CSF1_response	MPP1
CSF1_response	LRMP
CSF1_response	FGL2
CSF1_response	NCKAP1L
CSF1_response	HCLS1
CSF1_response	SELL
CSF1_response	CASP1
CSF1_response	SELPLG
CSF1_response	CD33
CSF1_response	GPNMB
CSF1_response	NCF2
CSF1_response	FNBP1
CSF1_response	IL18
CSF1_response	B2M
CSF1_response	SP140
CSF1_response	FCER1G
CSF1_response	LCP2
CSF1_response	LY86
CSF1_response	LAIR1
CSF1_response	IFI30
CSF1_response	TNFSF13B
CSF1_response	LST1
CSF1_response	FGR
CSF1_response	NPL
CSF1_response	PLEK
CSF1_response	CCL5
CSF1_response	PTPRC
CSF1_response	GNPTAB
CSF1_response	SLC1A3
CSF1_response	HCK
CSF1_response	NPC2
CSF1_response	C3AR1
CSF1_response	PIK3CG
CSF1_response	DAPK1
CSF1_response	ALOX5AP
CSF1_response	CSF1R
CSF1_response	CUGBP2
CSF1_response	APOE
CSF1_response	APOC1
CSF1_response	CD52
CSF1_response	LHFPL2
CSF1_response	C1orf54
CSF1_response	IKZF1
CSF1_response	SH2B3
CSF1_response	WIPF1
Module3_IFN_score	IFI44
Module3_IFN_score	IFI44L
Module3_IFN_score	DDX58
Module3_IFN_score	IFI6
Module3_IFN_score	IFI27
Module3_IFN_score	IFIT2
Module3_IFN_score	IFIT1
Module3_IFN_score	IFIT3
Module3_IFN_score	CXCL10
Module3_IFN_score	MX1
Module3_IFN_score	OAS1
Module3_IFN_score	OAS2
Module3_IFN_score	OAS3
Module3_IFN_score	HERC5
Module3_IFN_score	SAMD9
Module3_IFN_score	HERC6
Module3_IFN_score	DDX60
Module3_IFN_score	RTP4
Module3_IFN_score	IFIH1
Module3_IFN_score	STAT1
Module3_IFN_score	TAP1
Module3_IFN_score	OASL
Module3_IFN_score	RSAD2
Module3_IFN_score	ISG15
Module4_TcellBcell_score	CD96
Module4_TcellBcell_score	CD52
Module4_TcellBcell_score	SEMA4D
Module4_TcellBcell_score	CXCL13
Module4_TcellBcell_score	SP140
Module4_TcellBcell_score	CCR7
Module4_TcellBcell_score	CTSW
Module4_TcellBcell_score	DOCK2
Module4_TcellBcell_score	EVI2B
Module4_TcellBcell_score	FCN1
Module4_TcellBcell_score	KLRK1
Module4_TcellBcell_score	FLI1
Module4_TcellBcell_score	PLCL2
Module4_TcellBcell_score	FYB
Module4_TcellBcell_score	IPCEF1
Module4_TcellBcell_score	PPP1R16B
Module4_TcellBcell_score	CCDC69
Module4_TcellBcell_score	STAP1
Module4_TcellBcell_score	GPR18
Module4_TcellBcell_score	ICOS
Module4_TcellBcell_score	GPR171
Module4_TcellBcell_score	GZMA
Module4_TcellBcell_score	GZMB
Module4_TcellBcell_score	GZMK
Module4_TcellBcell_score	IGJ
Module4_TcellBcell_score	IL2RB
Module4_TcellBcell_score	IL2RG
Module4_TcellBcell_score	IL7R
Module4_TcellBcell_score	ITGA4
Module4_TcellBcell_score	ITK
Module4_TcellBcell_score	KLRB1
Module4_TcellBcell_score	LCK
Module4_TcellBcell_score	LGALS2
Module4_TcellBcell_score	LRMP
Module4_TcellBcell_score	LTB
Module4_TcellBcell_score	SH2D1A
Module4_TcellBcell_score	CXCL9
Module4_TcellBcell_score	NCF4
Module4_TcellBcell_score	GIMAP6
Module4_TcellBcell_score	IL21R
Module4_TcellBcell_score	TRAT1
Module4_TcellBcell_score	PLAC8
Module4_TcellBcell_score	UBASH3A
Module4_TcellBcell_score	POU2AF1
Module4_TcellBcell_score	RHOF
Module4_TcellBcell_score	LAX1
Module4_TcellBcell_score	BANK1
Module4_TcellBcell_score	SIRPG
Module4_TcellBcell_score	PRF1
Module4_TcellBcell_score	DOCK10
Module4_TcellBcell_score	PRKCB
Module4_TcellBcell_score	CRTAM
Module4_TcellBcell_score	PTGDS
Module4_TcellBcell_score	PTPRC
Module4_TcellBcell_score	PTPRCAP
Module4_TcellBcell_score	TNFRSF17
Module4_TcellBcell_score	CCL19
Module4_TcellBcell_score	SELL
Module4_TcellBcell_score	BCL11B
Module4_TcellBcell_score	SLAMF1
Module4_TcellBcell_score	TNFRSF1B
Module4_TcellBcell_score	CCR2
Module4_TcellBcell_score	TRAF3IP3
Module4_TcellBcell_score	TCL1A
Module4_TcellBcell_score	VNN2
Module4_TcellBcell_score	PSTPIP1
Module4_TcellBcell_score	CD2
Module4_TcellBcell_score	CD3G
Module4_TcellBcell_score	CD247
Module4_TcellBcell_score	CD7
Module4_TcellBcell_score	CD8A
Module4_TcellBcell_score	CD19
Module4_TcellBcell_score	MS4A1
Module4_TcellBcell_score	CD27
Module4_TcellBcell_score	AIM2
Module4_TcellBcell_score	CD37
Module4_TcellBcell_score	CYTIP
Module4_TcellBcell_score	CD69
Module4_TcellBcell_score	CD79A
Module4_TcellBcell_score	FAM65B
Module4_TcellBcell_score	KIAA0125
Module4_TcellBcell_score	P2RY14
Module5_TcellBcell_score	IGSF6
Module5_TcellBcell_score	LILRB2
Module5_TcellBcell_score	BTN3A3
Module5_TcellBcell_score	UBD
Module5_TcellBcell_score	CXCL13
Module5_TcellBcell_score	GNLY
Module5_TcellBcell_score	CXCR6
Module5_TcellBcell_score	CTSC
Module5_TcellBcell_score	HCP5
Module5_TcellBcell_score	PIM2
Module5_TcellBcell_score	SP140
Module5_TcellBcell_score	CCR7
Module5_TcellBcell_score	CTSS
Module5_TcellBcell_score	CYBB
Module5_TcellBcell_score	FCN1
Module5_TcellBcell_score	TFEC
Module5_TcellBcell_score	SEL1L3
Module5_TcellBcell_score	FYB
Module5_TcellBcell_score	GBP1
Module5_TcellBcell_score	LAMP3
Module5_TcellBcell_score	ADAMDEC1
Module5_TcellBcell_score	GPR18
Module5_TcellBcell_score	ICOS
Module5_TcellBcell_score	GPR171
Module5_TcellBcell_score	GZMH
Module5_TcellBcell_score	GZMB
Module5_TcellBcell_score	GZMK
Module5_TcellBcell_score	BIRC3
Module5_TcellBcell_score	IFNG
Module5_TcellBcell_score	IL2RG
Module5_TcellBcell_score	IL15
Module5_TcellBcell_score	IDO1
Module5_TcellBcell_score	CXCL10
Module5_TcellBcell_score	IRF1
Module5_TcellBcell_score	ISG20
Module5_TcellBcell_score	ITK
Module5_TcellBcell_score	LAG3
Module5_TcellBcell_score	LCK
Module5_TcellBcell_score	LYN
Module5_TcellBcell_score	CXCL9
Module5_TcellBcell_score	NKG7
Module5_TcellBcell_score	TRAT1
Module5_TcellBcell_score	MGC29506
Module5_TcellBcell_score	PLAC8
Module5_TcellBcell_score	POU2AF1
Module5_TcellBcell_score	CRTAM
Module5_TcellBcell_score	SLAMF8
Module5_TcellBcell_score	PSMB9
Module5_TcellBcell_score	PTPN7
Module5_TcellBcell_score	SLAMF7
Module5_TcellBcell_score	BCL2A1
Module5_TcellBcell_score	TNFRSF17
Module5_TcellBcell_score	CCL5
Module5_TcellBcell_score	CCL8
Module5_TcellBcell_score	CCL13
Module5_TcellBcell_score	CCL18
Module5_TcellBcell_score	CCL19
Module5_TcellBcell_score	CXCL11
Module5_TcellBcell_score	SELL
Module5_TcellBcell_score	SAMSN1
Module5_TcellBcell_score	RTP4
Module5_TcellBcell_score	CLEC7A
Module5_TcellBcell_score	TAP1
Module5_TcellBcell_score	WARS
Module5_TcellBcell_score	PLA2G7
Module5_TcellBcell_score	ZBED2
Module5_TcellBcell_score	NPL
Module5_TcellBcell_score	RUNX3
Module5_TcellBcell_score	VNN2
Module5_TcellBcell_score	CD3G
Module5_TcellBcell_score	IL32
Module5_TcellBcell_score	CD8B
Module5_TcellBcell_score	CD19
Module5_TcellBcell_score	CD86
Module5_TcellBcell_score	AIM2
Module5_TcellBcell_score	CD38
Module5_TcellBcell_score	CYTIP
Module5_TcellBcell_score	LOC96610
Module5_TcellBcell_score	CD69
Module5_TcellBcell_score	CD79A
Module11_Prolif_score	CDKN3
Module11_Prolif_score	NDC80
Module11_Prolif_score	RNASEH2A
Module11_Prolif_score	CENPA
Module11_Prolif_score	SMC2
Module11_Prolif_score	CENPE
Module11_Prolif_score	RAD51AP1
Module11_Prolif_score	PLK4
Module11_Prolif_score	NMU
Module11_Prolif_score	KIF2C
Module11_Prolif_score	TMSB15A
Module11_Prolif_score	UBE2C
Module11_Prolif_score	CHEK1
Module11_Prolif_score	ZWINT
Module11_Prolif_score	OIP5
Module11_Prolif_score	CRABP1
Module11_Prolif_score	ECT2
Module11_Prolif_score	EIF4EBP1
Module11_Prolif_score	EZH2
Module11_Prolif_score	FEN1
Module11_Prolif_score	HSPA4L
Module11_Prolif_score	TPX2
Module11_Prolif_score	FOXM1
Module11_Prolif_score	NCAPH
Module11_Prolif_score	PRAME
Module11_Prolif_score	PDSS1
Module11_Prolif_score	KIF4A
Module11_Prolif_score	RAD54B
Module11_Prolif_score	ASPM
Module11_Prolif_score	FBXO5
Module11_Prolif_score	ATAD2
Module11_Prolif_score	RACGAP1
Module11_Prolif_score	GPSM2
Module11_Prolif_score	DONSON
Module11_Prolif_score	HMMR
Module11_Prolif_score	BIRC5
Module11_Prolif_score	KIF11
Module11_Prolif_score	LMNB1
Module11_Prolif_score	MAD2L1
Module11_Prolif_score	MCM4
Module11_Prolif_score	MCM5
Module11_Prolif_score	MKI67
Module11_Prolif_score	MMP1
Module11_Prolif_score	MYBL1
Module11_Prolif_score	MYBL2
Module11_Prolif_score	NEK2
Module11_Prolif_score	NUSAP1
Module11_Prolif_score	GTSE1
Module11_Prolif_score	GINS2
Module11_Prolif_score	PLK1
Module11_Prolif_score	FAM64A
Module11_Prolif_score	ERCC6L
Module11_Prolif_score	NCAPG2
Module11_Prolif_score	CEP55
Module11_Prolif_score	FANCI
Module11_Prolif_score	HJURP
Module11_Prolif_score	MCM10
Module11_Prolif_score	DEPDC1
Module11_Prolif_score	C1orf112
Module11_Prolif_score	CENPN
Module11_Prolif_score	PBK
Module11_Prolif_score	KIF15
Module11_Prolif_score	CIAPIN1
Module11_Prolif_score	ACTR3B
Module11_Prolif_score	GPR126
Module11_Prolif_score	SPC25
Module11_Prolif_score	RAD21
Module11_Prolif_score	RFC3
Module11_Prolif_score	RFC4
Module11_Prolif_score	RRM2
Module11_Prolif_score	NCAPG
Module11_Prolif_score	STIL
Module11_Prolif_score	SKP2
Module11_Prolif_score	SOX11
Module11_Prolif_score	SQLE
Module11_Prolif_score	AURKA
Module11_Prolif_score	TAF2
Module11_Prolif_score	TARS
Module11_Prolif_score	BUB1B
Module11_Prolif_score	TK1
Module11_Prolif_score	TMPO
Module11_Prolif_score	TOP2A
Module11_Prolif_score	PHLDA2
Module11_Prolif_score	TTK
Module11_Prolif_score	LRP8
Module11_Prolif_score	DSCC1
Module11_Prolif_score	MLF1IP
Module11_Prolif_score	E2F8
Module11_Prolif_score	SHCBP1
Module11_Prolif_score	SLC7A5
Module11_Prolif_score	ANP32E
Module11_Prolif_score	KIF18A
Module11_Prolif_score	CDC7
Module11_Prolif_score	CDC45
Module11_Prolif_score	RAD54L
Module11_Prolif_score	TTF2
Module11_Prolif_score	PIR
Module11_Prolif_score	ACTL6A
Module11_Prolif_score	GGH
Module11_Prolif_score	CCNA2
Module11_Prolif_score	CCNB1
Module11_Prolif_score	PRC1
Module11_Prolif_score	CCNB2
Module11_Prolif_score	CCNE2
Module11_Prolif_score	EXO1
Module11_Prolif_score	AURKB
Module11_Prolif_score	PTTG1
Module11_Prolif_score	TRIP13
Module11_Prolif_score	KIF23
Module11_Prolif_score	APOBEC3B
Module11_Prolif_score	MTFR1
Module11_Prolif_score	ESPL1
Module11_Prolif_score	DLGAP5
Module11_Prolif_score	CDK1
Module11_Prolif_score	MELK
Module11_Prolif_score	GINS1
Module11_Prolif_score	CDC6
Module11_Prolif_score	CDC20
Module11_Prolif_score	NCAPD2
Module11_Prolif_score	KIF14
TAMsurr_score	CXCL10
TAMsurr_score	CXCL11
TAMsurr_score	CCL8
TAMsurr_score	LAMP3
TcClassII_score	CD2
TcClassII_score	CD3G
TcClassII_score	CD8A
TcClassII_score	IFNG
TcClassII_score	TNF
TcClassII_score	GZMB
TcClassII_score	GZMH
TcClassII_score	PRF1
TcClassII_score	ZAP70
TcClassII_score	HLA-DMA
TcClassII_score	HLA-DOA
TcClassII_score	HLA-DOB
TcClassII_score	HLA-DPA1
TcClassII_score	HLA-DPB1
TcClassII_score	HLA-DQA1
TcClassII_score	HLA-DQB1
TcClassII_score	HLA-DQB2
TcClassII_score	HLA-DRA
TcClassII_score	HLA-DRB1
TcClassII_score	HLA-DRB2
TcClassII_score	HLA-DRB3
TcClassII_score	HLA-DRB4
TcClassII_score	HLA-DRB5
TcClassII_score	HLA-DRB6
TcClassII_score	CIITA
TcClassII_score	CD74
TAMsurr_TcClassII_ratio	CXCL10
TAMsurr_TcClassII_ratio	CXCL11
TAMsurr_TcClassII_ratio	CCL8
TAMsurr_TcClassII_ratio	LAMP3
TAMsurr_TcClassII_ratio	CD2
TAMsurr_TcClassII_ratio	CD3G
TAMsurr_TcClassII_ratio	CD8A
TAMsurr_TcClassII_ratio	IFNG
TAMsurr_TcClassII_ratio	TNF
TAMsurr_TcClassII_ratio	GZMB
TAMsurr_TcClassII_ratio	GZMH
TAMsurr_TcClassII_ratio	PRF1
TAMsurr_TcClassII_ratio	ZAP70
TAMsurr_TcClassII_ratio	HLA-DMA
TAMsurr_TcClassII_ratio	HLA-DOA
TAMsurr_TcClassII_ratio	HLA-DOB
TAMsurr_TcClassII_ratio	HLA-DPA1
TAMsurr_TcClassII_ratio	HLA-DPB1
TAMsurr_TcClassII_ratio	HLA-DQA1
TAMsurr_TcClassII_ratio	HLA-DQB1
TAMsurr_TcClassII_ratio	HLA-DQB2
TAMsurr_TcClassII_ratio	HLA-DRA
TAMsurr_TcClassII_ratio	HLA-DRB1
TAMsurr_TcClassII_ratio	HLA-DRB2
TAMsurr_TcClassII_ratio	HLA-DRB3
TAMsurr_TcClassII_ratio	HLA-DRB4
TAMsurr_TcClassII_ratio	HLA-DRB5
TAMsurr_TcClassII_ratio	HLA-DRB6
TAMsurr_TcClassII_ratio	CIITA
TAMsurr_TcClassII_ratio	CD74
IL12_score_21050467	CD3E
IL12_score_21050467	TRB@
IL12_score_21050467	IL12B
IL12_score_21050467	CD3Z
IL12_score_21050467	STAT4
IL12_score_21050467	IFNG
IL12_score_21050467	JAK2
IL12_score_21050467	IL12RB1
IL12_score_21050467	IL12RB2
IL12_score_21050467	MAPK14
IL12_score_21050467	TRA@
IL12_score_21050467	IL12A
IL12_score_21050467	MAP2K6
IL12_score_21050467	TYK2
IL12_score_21050467	JUN
IL12_score_21050467	IL18
IL12_score_21050467	CXCR3
IL12_score_21050467	CD3G
IL12_score_21050467	ETV5
IL12_score_21050467	CCR5
IL12_score_21050467	CD3D
IL12_score_21050467	MAPK8
IL12_score_21050467	IL18R1
IL4_score_21050467	JAK3
IL4_score_21050467	GRB2
IL4_score_21050467	STAT6
IL4_score_21050467	SHC1
IL4_score_21050467	IL4
IL4_score_21050467	IL4R
IL4_score_21050467	AKT1
IL4_score_21050467	IRS1
IL4_score_21050467	IL2RG
IL4_score_21050467	JAK1
IL4_score_21050467	RPS6KB1
IL2_score_21050467	RAF1
IL2_score_21050467	IL2
IL2_score_21050467	STAT5A
IL2_score_21050467	IL2RB
IL2_score_21050467	SOS1
IL2_score_21050467	GRB2
IL2_score_21050467	STAT5B
IL2_score_21050467	HRAS
IL2_score_21050467	LCK
IL2_score_21050467	JUN
IL2_score_21050467	MAPK3
IL2_score_21050467	IL2RG
IL2_score_21050467	JAK1
IL2_score_21050467	JAK3
IL2_score_21050467	CSNK2A1
IL2_score_21050467	MAP2K1
IL2_score_21050467	FOS
IL2_score_21050467	SHC1
IL2_score_21050467	SYK
IL2_score_21050467	ELK1
IL2_score_21050467	IL2RA
IL2_score_21050467	MAPK8
IL13_score_21050467	IL13
IL13_score_21050467	IL13RA2
IL13_score_21050467	JAK2
IL13_score_21050467	IL13RA1
IL13_score_21050467	TYK2
IL13_score_21050467	IL4R
IL13_score_21050467	JAK1
IFNG_score_21050467	MAP3K10
IFNG_score_21050467	CSRP3
IFNG_score_21050467	FOSL1
IFNG_score_21050467	SKP1A
IFNG_score_21050467	HLA-B
IFNG_score_21050467	SF3A1
IFNG_score_21050467	XRCC6
IFNG_score_21050467	CEBPD
IFNG_score_21050467	HLA-A
IFNG_score_21050467	NMI
IFNG_score_21050467	IFI35
IFNG_score_21050467	HIF3A
IFNG_score_21050467	TAS2R5
IFNG_score_21050467	C1S
IFNG_score_21050467	SHFM1
IFNG_score_21050467	COL16A1
IFNG_score_21050467	PSME1
IFNG_score_21050467	IFITM1
IFNG_score_21050467	CYCS
IFNG_score_21050467	BAK1
IFNG_score_21050467	EPS15
IFNG_score_21050467	GBP1
IFNG_score_21050467	FAS
IFNG_score_21050467	PML
IFNG_score_21050467	HADH
IFNG_score_21050467	EIF2B1
IFNG_score_21050467	HLA-E
IFNG_score_21050467	HADHB
IFNG_score_21050467	IRF1
IFNG_score_21050467	ADAR
IFNG_score_21050467	IFIT3
IFNG_score_21050467	SDCBP
IFNG_score_21050467	ATP6V0B
IFNG_score_21050467	ZFP36L2
IFNG_score_21050467	TRIM21
IFNG_score_21050467	PRAME
IFNG_score_21050467	ELK4
IFNG_score_21050467	BBC3
IFNG_score_21050467	PSMB10
IFNG_score_21050467	CASP8
IFNG_score_21050467	PHLDA1
IFNG_score_21050467	PPP3CA
IFNG_score_21050467	BTG1
IFNG_score_21050467	RBBP4
IFNG_score_21050467	PMAIP1
IFNG_score_21050467	TEAD4
IFNG_score_21050467	SRP9
IFNG_score_21050467	ISG15
IFNG_score_21050467	BST2
IFNG_score_21050467	PYHIN1
IFNG_score_21050467	IL15RA
IFNG_score_21050467	VEGFC
IFNG_score_21050467	RHOC
IFNG_score_21050467	PLOD2
IFNG_score_21050467	NULL
IFNG_score_21050467	STAT1
IFNG_score_21050467	PSMB8
IFNG_score_21050467	SFRS2
IFNG_score_21050467	VAT1
IFNG_score_21050467	PARP1
IFNG_score_21050467	ICAM1
IFNG_score_21050467	TAP1
IFNG_score_21050467	IL6
IFNG_score_21050467	BAG1
TGFB_score_21050467	MMP3
TGFB_score_21050467	MARCKSL1
TGFB_score_21050467	IGF2R
TGFB_score_21050467	LAMB1
TGFB_score_21050467	SPARC
TGFB_score_21050467	FN1
TGFB_score_21050467	ITGA4
TGFB_score_21050467	SMO
TGFB_score_21050467	MMP19
TGFB_score_21050467	ITGB8
TGFB_score_21050467	ITGA5
TGFB_score_21050467	NID1
TGFB_score_21050467	TIMP1
TGFB_score_21050467	SEMA3F
TGFB_score_21050467	RHOQ
TGFB_score_21050467	CTNNB1
TGFB_score_21050467	MMP2
TGFB_score_21050467	SERPINE1
TGFB_score_21050467	EPHB2
TGFB_score_21050467	COL16A1
TGFB_score_21050467	EPHA2
TGFB_score_21050467	TNC
TGFB_score_21050467	JUP
TGFB_score_21050467	ITGA3
TGFB_score_21050467	TCF7L2
TGFB_score_21050467	COL3A1
TGFB_score_21050467	CDH6
TGFB_score_21050467	WNT2B
TGFB_score_21050467	ADAM9
TGFB_score_21050467	DSP
TGFB_score_21050467	HSPG2
TGFB_score_21050467	ARHGAP1
TGFB_score_21050467	ITGB5
TGFB_score_21050467	IGFBP5
TGFB_score_21050467	ARHGDIA
TGFB_score_21050467	LRP1
TGFB_score_21050467	IGFBP2
TGFB_score_21050467	CTNNA1
TGFB_score_21050467	LRRC17
TGFB_score_21050467	MMP14
TGFB_score_21050467	NEO1
TGFB_score_21050467	EFNA5
TGFB_score_21050467	ITGB3
TGFB_score_21050467	EPHB3
TGFB_score_21050467	CD44
TGFB_score_21050467	IGFBP4
TGFB_score_21050467	TNFRSF1A
TGFB_score_21050467	RAC1
TGFB_score_21050467	PXN
TGFB_score_21050467	PLAT
TGFB_score_21050467	COL8A1
TGFB_score_21050467	WNT8B
TGFB_score_21050467	IGFBP3
TGFB_score_21050467	RHOA
TGFB_score_21050467	EPHB4
TGFB_score_21050467	MMP1
TGFB_score_21050467	PAK1
TGFB_score_21050467	MTA1
TGFB_score_21050467	THBS2
TGFB_score_21050467	CSPG2
TGFB_score_21050467	MMP17
TGFB_score_21050467	CD59
TGFB_score_21050467	DVL3
TGFB_score_21050467	RHOB
TGFB_score_21050467	COL6A3
TGFB_score_21050467	NOTCH2
TGFB_score_21050467	BSG
TGFB_score_21050467	MMP11
TGFB_score_21050467	COL1A2
TGFB_score_21050467	ZYX
TGFB_score_21050467	RND3
TGFB_score_21050467	THBS1
TGFB_score_21050467	RHOG
TGFB_score_21050467	ICAM1
TGFB_score_21050467	LAMA4
TGFB_score_21050467	DVL1
TGFB_score_21050467	PAK2
TGFB_score_21050467	ITGB2
TGFB_score_21050467	COL6A1
TGFB_score_21050467	FGD1
TREM1_data	TREM1
DAP12_data	TYROBP
Immune_NSCLC_score	C3orf41
Immune_NSCLC_score	C1orf24
Immune_NSCLC_score	PLEK
Immune_NSCLC_score	RHOH
Immune_NSCLC_score	PSCDBP
Immune_NSCLC_score	TCEA2
Immune_NSCLC_score	FLJ21963
Immune_NSCLC_score	CLEC4E
Immune_NSCLC_score	USP51
Immune_NSCLC_score	WFDC10B
Immune_NSCLC_score	IGH@
Immune_NSCLC_score	SLC4A3
Immune_NSCLC_score	CD53
Immune_NSCLC_score	LOC401431
Immune_NSCLC_score	SCFV
Immune_NSCLC_score	THRAP2
Immune_NSCLC_score	PRDM13
Immune_NSCLC_score	OBSL1
Immune_NSCLC_score	C7orf40
Immune_NSCLC_score	TAGAP
Immune_NSCLC_score	MGC11271
Immune_NSCLC_score	IGLV6-57
Immune_NSCLC_score	CD38
Immune_NSCLC_score	FKBP9
Immune_NSCLC_score	ADAMTSL2
Immune_NSCLC_score	CD48
Immune_NSCLC_score	GNPTAB
Immune_NSCLC_score	DHRS8
Immune_NSCLC_score	LOC388886
Immune_NSCLC_score	CNIH3
Immune_NSCLC_score	PSMA6
Immune_NSCLC_score	CCRK
Immune_NSCLC_score	SHROOM1
Immune_NSCLC_score	GPSM1
Immune_NSCLC_score	TRO
Immune_NSCLC_score	GSTT2
Immune_NSCLC_score	NQO2
Immune_NSCLC_score	EAF2
Immune_NSCLC_score	MUM1L1
Immune_NSCLC_score	MUC4
Immune_NSCLC_score	C13orf21
Immune_NSCLC_score	PABPC1
Immune_NSCLC_score	PLA2G7
Immune_NSCLC_score	PARK2
Immune_NSCLC_score	AOAH
Immune_NSCLC_score	IGL@
Immune_NSCLC_score	LOC642480
Immune_NSCLC_score	TMSB4X
Immune_NSCLC_score	LOC390712
Immune_NSCLC_score	ACOT8
Immune_NSCLC_score	GIMAP7
Immune_NSCLC_score	LOC375010
Immune_NSCLC_score	ASAH1
Immune_NSCLC_score	TRIM45
Immune_NSCLC_score	C2orf30
Immune_NSCLC_score	EXT2
Immune_NSCLC_score	IFI6
Immune_NSCLC_score	KCNE3
Immune_NSCLC_score	CTSF
Immune_NSCLC_score	SULT1C1
Immune_NSCLC_score	RASL11B
Immune_NSCLC_score	LOC148898
Immune_NSCLC_score	HMGCL
Immune_NSCLC_score	IGHA1
Immune_NSCLC_score	C1QTNF3
Immune_NSCLC_score	C20orf46
Immune_NSCLC_score	IL11RA
Immune_NSCLC_score	ADRA2C
Immune_NSCLC_score	IGKC
Immune_NSCLC_score	CEACAM5
Immune_NSCLC_score	PURB
Immune_NSCLC_score	TPD52
Tcell_receptors_score	CD3D
Tcell_receptors_score	CD3E
Tcell_receptors_score	CD3G
Tcell_receptors_score	CD3Z
CHANG_CORE_SERUM_RESPONSE_UP	CEP78
CHANG_CORE_SERUM_RESPONSE_UP	LSM3
CHANG_CORE_SERUM_RESPONSE_UP	LRRC40
CHANG_CORE_SERUM_RESPONSE_UP	STK17A
CHANG_CORE_SERUM_RESPONSE_UP	RPN1
CHANG_CORE_SERUM_RESPONSE_UP	JUNB
CHANG_CORE_SERUM_RESPONSE_UP	NUP85
CHANG_CORE_SERUM_RESPONSE_UP	FLNC
CHANG_CORE_SERUM_RESPONSE_UP	HMGN2
CHANG_CORE_SERUM_RESPONSE_UP	RPP40
CHANG_CORE_SERUM_RESPONSE_UP	UQCR10
CHANG_CORE_SERUM_RESPONSE_UP	AIMP2
CHANG_CORE_SERUM_RESPONSE_UP	CHEK1
CHANG_CORE_SERUM_RESPONSE_UP	VTA1
CHANG_CORE_SERUM_RESPONSE_UP	EXOSC8
CHANG_CORE_SERUM_RESPONSE_UP	CENPO
CHANG_CORE_SERUM_RESPONSE_UP	PNO1
CHANG_CORE_SERUM_RESPONSE_UP	SLC16A1
CHANG_CORE_SERUM_RESPONSE_UP	WDR77
CHANG_CORE_SERUM_RESPONSE_UP	UBE2J1
CHANG_CORE_SERUM_RESPONSE_UP	NOP16
CHANG_CORE_SERUM_RESPONSE_UP	NUDT1
CHANG_CORE_SERUM_RESPONSE_UP	SMC2
CHANG_CORE_SERUM_RESPONSE_UP	SLC25A5
CHANG_CORE_SERUM_RESPONSE_UP	NUPL1
CHANG_CORE_SERUM_RESPONSE_UP	DLEU2
CHANG_CORE_SERUM_RESPONSE_UP	PDAP1
CHANG_CORE_SERUM_RESPONSE_UP	CCBL2
CHANG_CORE_SERUM_RESPONSE_UP	COX17
CHANG_CORE_SERUM_RESPONSE_UP	BCCIP
CHANG_CORE_SERUM_RESPONSE_UP	PLG
CHANG_CORE_SERUM_RESPONSE_UP	RGS8
CHANG_CORE_SERUM_RESPONSE_UP	SNRPC
CHANG_CORE_SERUM_RESPONSE_UP	PLK4
CHANG_CORE_SERUM_RESPONSE_UP	NUTF2
CHANG_CORE_SERUM_RESPONSE_UP	LSM4
CHANG_CORE_SERUM_RESPONSE_UP	SMS
CHANG_CORE_SERUM_RESPONSE_UP	EBNA1BP2
CHANG_CORE_SERUM_RESPONSE_UP	C13orf27
CHANG_CORE_SERUM_RESPONSE_UP	VDAC1
CHANG_CORE_SERUM_RESPONSE_UP	PSMD14
CHANG_CORE_SERUM_RESPONSE_UP	MYCBP
CHANG_CORE_SERUM_RESPONSE_UP	SMURF2
CHANG_CORE_SERUM_RESPONSE_UP	GNG11
CHANG_CORE_SERUM_RESPONSE_UP	F3
CHANG_CORE_SERUM_RESPONSE_UP	IL7R
CHANG_CORE_SERUM_RESPONSE_UP	BRIP1
CHANG_CORE_SERUM_RESPONSE_UP	HNRNPA2B1
CHANG_CORE_SERUM_RESPONSE_UP	DCK
CHANG_CORE_SERUM_RESPONSE_UP	ALKBH7
CHANG_CORE_SERUM_RESPONSE_UP	HN1L
CHANG_CORE_SERUM_RESPONSE_UP	MSN
CHANG_CORE_SERUM_RESPONSE_UP	TPM1
CHANG_CORE_SERUM_RESPONSE_UP	HYLS1
CHANG_CORE_SERUM_RESPONSE_UP	HAUS1
CHANG_CORE_SERUM_RESPONSE_UP	NUP93
CHANG_CORE_SERUM_RESPONSE_UP	SNRPE
CHANG_CORE_SERUM_RESPONSE_UP	ITGA6
CHANG_CORE_SERUM_RESPONSE_UP	CENPN
CHANG_CORE_SERUM_RESPONSE_UP	C11orf24
CHANG_CORE_SERUM_RESPONSE_UP	GGH
CHANG_CORE_SERUM_RESPONSE_UP	PFKP
CHANG_CORE_SERUM_RESPONSE_UP	FARSA
CHANG_CORE_SERUM_RESPONSE_UP	EIF2AK1
CHANG_CORE_SERUM_RESPONSE_UP	CENPW
CHANG_CORE_SERUM_RESPONSE_UP	TUBA4A
CHANG_CORE_SERUM_RESPONSE_UP	TRA2B
CHANG_CORE_SERUM_RESPONSE_UP	UMPS
CHANG_CORE_SERUM_RESPONSE_UP	MRTO4
CHANG_CORE_SERUM_RESPONSE_UP	NUDT15
CHANG_CORE_SERUM_RESPONSE_UP	PGM2
CHANG_CORE_SERUM_RESPONSE_UP	DBNDD1
CHANG_CORE_SERUM_RESPONSE_UP	SNRPB
CHANG_CORE_SERUM_RESPONSE_UP	MNAT1
CHANG_CORE_SERUM_RESPONSE_UP	NUP35
CHANG_CORE_SERUM_RESPONSE_UP	TCEB1
CHANG_CORE_SERUM_RESPONSE_UP	HSPB11
CHANG_CORE_SERUM_RESPONSE_UP	C19orf48
CHANG_CORE_SERUM_RESPONSE_UP	ID3
CHANG_CORE_SERUM_RESPONSE_UP	IPO4
CHANG_CORE_SERUM_RESPONSE_UP	FARSB
CHANG_CORE_SERUM_RESPONSE_UP	EIF4G1
CHANG_CORE_SERUM_RESPONSE_UP	SKA1
CHANG_CORE_SERUM_RESPONSE_UP	MFSD11
CHANG_CORE_SERUM_RESPONSE_UP	PLAUR
CHANG_CORE_SERUM_RESPONSE_UP	MARVELD2
CHANG_CORE_SERUM_RESPONSE_UP	MCM3
CHANG_CORE_SERUM_RESPONSE_UP	DHFR
CHANG_CORE_SERUM_RESPONSE_UP	RNF41
CHANG_CORE_SERUM_RESPONSE_UP	ID2
CHANG_CORE_SERUM_RESPONSE_UP	H2AFZ
CHANG_CORE_SERUM_RESPONSE_UP	CDK2
CHANG_CORE_SERUM_RESPONSE_UP	NCLN
CHANG_CORE_SERUM_RESPONSE_UP	ZWILCH
CHANG_CORE_SERUM_RESPONSE_UP	DYNLT1
CHANG_CORE_SERUM_RESPONSE_UP	C16orf61
CHANG_CORE_SERUM_RESPONSE_UP	SLC25A40
CHANG_CORE_SERUM_RESPONSE_UP	RHOC
CHANG_CORE_SERUM_RESPONSE_UP	CCT5
CHANG_CORE_SERUM_RESPONSE_UP	PDIA4
CHANG_CORE_SERUM_RESPONSE_UP	SNRPA
CHANG_CORE_SERUM_RESPONSE_UP	RBM14
CHANG_CORE_SERUM_RESPONSE_UP	PDLIM7
CHANG_CORE_SERUM_RESPONSE_UP	PITPNC1
CHANG_CORE_SERUM_RESPONSE_UP	TPM3
CHANG_CORE_SERUM_RESPONSE_UP	CORO1C
CHANG_CORE_SERUM_RESPONSE_UP	ERLIN1
CHANG_CORE_SERUM_RESPONSE_UP	PAICS
CHANG_CORE_SERUM_RESPONSE_UP	TPRKB
CHANG_CORE_SERUM_RESPONSE_UP	SKA2
CHANG_CORE_SERUM_RESPONSE_UP	MYBL1
CHANG_CORE_SERUM_RESPONSE_UP	SH3BP5L
CHANG_CORE_SERUM_RESPONSE_UP	BRCA2
CHANG_CORE_SERUM_RESPONSE_UP	SAR1A
CHANG_CORE_SERUM_RESPONSE_UP	POLR3K
CHANG_CORE_SERUM_RESPONSE_UP	MRPS28
CHANG_CORE_SERUM_RESPONSE_UP	NUP107
CHANG_CORE_SERUM_RESPONSE_UP	TUBG1
CHANG_CORE_SERUM_RESPONSE_UP	PNN
CHANG_CORE_SERUM_RESPONSE_UP	FAM167A
CHANG_CORE_SERUM_RESPONSE_UP	RFC3
CHANG_CORE_SERUM_RESPONSE_UP	MYL6
CHANG_CORE_SERUM_RESPONSE_UP	MCM7
CHANG_CORE_SERUM_RESPONSE_UP	MAGOHB
CHANG_CORE_SERUM_RESPONSE_UP	FAM89B
CHANG_CORE_SERUM_RESPONSE_UP	TOMM40
CHANG_CORE_SERUM_RESPONSE_UP	CDCA4
CHANG_CORE_SERUM_RESPONSE_UP	MT3
CHANG_CORE_SERUM_RESPONSE_UP	MTHFD1
CHANG_CORE_SERUM_RESPONSE_UP	PSMD12
CHANG_CORE_SERUM_RESPONSE_UP	MYBL2
CHANG_CORE_SERUM_RESPONSE_UP	CKLF
CHANG_CORE_SERUM_RESPONSE_UP	NRIP3
CHANG_CORE_SERUM_RESPONSE_UP	EZR
CHANG_CORE_SERUM_RESPONSE_UP	C12orf24
CHANG_CORE_SERUM_RESPONSE_UP	GPLD1
CHANG_CORE_SERUM_RESPONSE_UP	SRM
CHANG_CORE_SERUM_RESPONSE_UP	RAB3B
CHANG_CORE_SERUM_RESPONSE_UP	NLN
CHANG_CORE_SERUM_RESPONSE_UP	MT1F
CHANG_CORE_SERUM_RESPONSE_UP	TNFRSF12A
CHANG_CORE_SERUM_RESPONSE_UP	TPI1
CHANG_CORE_SERUM_RESPONSE_UP	HAS2
CHANG_CORE_SERUM_RESPONSE_UP	APOO
CHANG_CORE_SERUM_RESPONSE_UP	FBXO41
CHANG_CORE_SERUM_RESPONSE_UP	MRPL37
CHANG_CORE_SERUM_RESPONSE_UP	GSTCD
CHANG_CORE_SERUM_RESPONSE_UP	SDC1
CHANG_CORE_SERUM_RESPONSE_UP	WDR54
CHANG_CORE_SERUM_RESPONSE_UP	RNF138
CHANG_CORE_SERUM_RESPONSE_UP	APITD1
CHANG_CORE_SERUM_RESPONSE_UP	RMND5B
CHANG_CORE_SERUM_RESPONSE_UP	ENO1
CHANG_CORE_SERUM_RESPONSE_UP	MAP3K8
CHANG_CORE_SERUM_RESPONSE_UP	TMEM130
CHANG_CORE_SERUM_RESPONSE_UP	SNX17
CHANG_CORE_SERUM_RESPONSE_UP	KRR1
CHANG_CORE_SERUM_RESPONSE_UP	TAGLN
CHANG_CORE_SERUM_RESPONSE_UP	PA2G4
CHANG_CORE_SERUM_RESPONSE_UP	RUVBL1
CHANG_CORE_SERUM_RESPONSE_UP	SNRPD1
CHANG_CORE_SERUM_RESPONSE_UP	LOXL2
CHANG_CORE_SERUM_RESPONSE_UP	POLE2
CHANG_CORE_SERUM_RESPONSE_UP	MAPRE1
CHANG_CORE_SERUM_RESPONSE_UP	IMP4
CHANG_CORE_SERUM_RESPONSE_UP	EMP2
CHANG_CORE_SERUM_RESPONSE_UP	PSMD2
CHANG_CORE_SERUM_RESPONSE_UP	MET
CHANG_CORE_SERUM_RESPONSE_UP	IFRD2
CHANG_CORE_SERUM_RESPONSE_UP	LMNB2
CHANG_CORE_SERUM_RESPONSE_UP	PLOD2
CHANG_CORE_SERUM_RESPONSE_UP	NCEH1
CHANG_CORE_SERUM_RESPONSE_UP	NME1
CHANG_CORE_SERUM_RESPONSE_UP	STRA13
CHANG_CORE_SERUM_RESPONSE_UP	ACTL6A
CHANG_CORE_SERUM_RESPONSE_UP	DLEU1
CHANG_CORE_SERUM_RESPONSE_UP	SNRPA1
CHANG_CORE_SERUM_RESPONSE_UP	CBX1
CHANG_CORE_SERUM_RESPONSE_UP	LYAR
CHANG_CORE_SERUM_RESPONSE_UP	PTPLB
CHANG_CORE_SERUM_RESPONSE_UP	PFN1
CHANG_CORE_SERUM_RESPONSE_UP	CENPJ
CHANG_CORE_SERUM_RESPONSE_UP	COTL1
CHANG_CORE_SERUM_RESPONSE_UP	SPRYD7
CHANG_CORE_SERUM_RESPONSE_UP	USPL1
CHANG_CORE_SERUM_RESPONSE_UP	MRPL12
CHANG_CORE_SERUM_RESPONSE_UP	ADAMTS1
CHANG_CORE_SERUM_RESPONSE_UP	GLRX3
CHANG_CORE_SERUM_RESPONSE_UP	WSB2
CHANG_CORE_SERUM_RESPONSE_UP	MRPS16
CHANG_CORE_SERUM_RESPONSE_UP	DCLRE1B
CHANG_CORE_SERUM_RESPONSE_UP	MKKS
CHANG_CORE_SERUM_RESPONSE_UP	C3orf26
CHANG_CORE_SERUM_RESPONSE_UP	CPEB4
CHANG_CORE_SERUM_RESPONSE_UP	SPAG17
CHANG_CORE_SERUM_RESPONSE_UP	MLF1IP
CHANG_CORE_SERUM_RESPONSE_UP	UAP1
CHANG_CORE_SERUM_RESPONSE_UP	COQ2
CHANG_CORE_SERUM_RESPONSE_UP	WDHD1
CHANG_CORE_SERUM_RESPONSE_UP	DCBLD2
CHANG_CORE_SERUM_RESPONSE_UP	KIAA0090
CHANG_CORE_SERUM_RESPONSE_UP	SAR1B
CHANG_CORE_SERUM_RESPONSE_UP	PSMA7
CHANG_CORE_SERUM_RESPONSE_UP	PSMC3
CHANG_CORE_SERUM_RESPONSE_UP	COPS6
CHANG_CORE_SERUM_RESPONSE_UP	DUT
CHANG_CORE_SERUM_RESPONSE_UP	PPIH
CHANG_CORE_SERUM_RESPONSE_UP	PHF19
CHANG_CORE_SERUM_RESPONSE_UP	TPM2
CHANG_CORE_SERUM_RESPONSE_UP	MCTS1
CHANG_CORE_SERUM_RESPONSE_UP	EIF4EBP1
CHANG_CORE_SERUM_RESPONSE_UP	HNRNPR
CSR_Activated_15701700	ACAS2
CSR_Activated_15701700	ACINUS
CSR_Activated_15701700	ADAMTS1
CSR_Activated_15701700	ADD3
CSR_Activated_15701700	AIP1
CSR_Activated_15701700	ALEX3
CSR_Activated_15701700	APOD
CSR_Activated_15701700	APP
CSR_Activated_15701700	ARHC
CSR_Activated_15701700	ARHGAP12
CSR_Activated_15701700	ARHGEF3
CSR_Activated_15701700	ATP6V0A1
CSR_Activated_15701700	AXIN2
CSR_Activated_15701700	BAF53A
CSR_Activated_15701700	BBC3
CSR_Activated_15701700	BCCIP
CSR_Activated_15701700	BCL6
CSR_Activated_15701700	BF
CSR_Activated_15701700	BHC80
CSR_Activated_15701700	BHLHB2
CSR_Activated_15701700	BM039
CSR_Activated_15701700	BOCT
CSR_Activated_15701700	BRCA2
CSR_Activated_15701700	BRIP1
CSR_Activated_15701700	C11ORF14
CSR_Activated_15701700	C11ORF24
CSR_Activated_15701700	C13ORF1
CSR_Activated_15701700	C1ORF33
CSR_Activated_15701700	C1S
CSR_Activated_15701700	C20ORF108
CSR_Activated_15701700	C5ORF4
CSR_Activated_15701700	C6ORF55
CSR_Activated_15701700	C8ORF13
CSR_Activated_15701700	CAMLG
CSR_Activated_15701700	CBX1
CSR_Activated_15701700	CCNG2
CSR_Activated_15701700	CCNL2
CSR_Activated_15701700	CCT5
CSR_Activated_15701700	CDC14B
CSR_Activated_15701700	CDCA4
CSR_Activated_15701700	CDK2
CSR_Activated_15701700	CDKN1A
CSR_Activated_15701700	CDKN1C
CSR_Activated_15701700	CENPJ
CSR_Activated_15701700	CGI-121
CSR_Activated_15701700	CHEK1
CSR_Activated_15701700	CKLF
CSR_Activated_15701700	CL640
CSR_Activated_15701700	CLCN6
CSR_Activated_15701700	CLIC2
CSR_Activated_15701700	CNTNAP1
CSR_Activated_15701700	COPS6
CSR_Activated_15701700	CORO1C
CSR_Activated_15701700	COTL1
CSR_Activated_15701700	COX17
CSR_Activated_15701700	CPR8
CSR_Activated_15701700	CRTAP
CSR_Activated_15701700	CSF1
CSR_Activated_15701700	CST3
CSR_Activated_15701700	CTNS
CSR_Activated_15701700	CTSF
CSR_Activated_15701700	CYP27A1
CSR_Activated_15701700	DC13
CSR_Activated_15701700	DCK
CSR_Activated_15701700	DCLRE1B
CSR_Activated_15701700	DEPP
CSR_Activated_15701700	DHFR
CSR_Activated_15701700	DHRS6
CSR_Activated_15701700	DKFZP434B103
CSR_Activated_15701700	DKFZP434L142
CSR_Activated_15701700	DKFZP434O1427
CSR_Activated_15701700	DKFZP586A0522
CSR_Activated_15701700	DKFZP727G051
CSR_Activated_15701700	DKFZP761L1417
CSR_Activated_15701700	DKFZP762H185
CSR_Activated_15701700	DLEU1
CSR_Activated_15701700	DLEU2
CSR_Activated_15701700	DNM1
CSR_Activated_15701700	DPP7
CSR_Activated_15701700	DPYSL2
CSR_Activated_15701700	DUSP22
CSR_Activated_15701700	DUT
CSR_Activated_15701700	EBNA1BP2
CSR_Activated_15701700	EEF1E1
CSR_Activated_15701700	EIF4EBP1
CSR_Activated_15701700	EIF4G1
CSR_Activated_15701700	EMP2
CSR_Activated_15701700	ENIGMA
CSR_Activated_15701700	ENO1
CSR_Activated_15701700	EPHB1
CSR_Activated_15701700	ERP70
CSR_Activated_15701700	ESDN
CSR_Activated_15701700	F10
CSR_Activated_15701700	F3
CSR_Activated_15701700	FABP3
CSR_Activated_15701700	FACL3
CSR_Activated_15701700	FADS1
CSR_Activated_15701700	FADS2
CSR_Activated_15701700	FARSL
CSR_Activated_15701700	FCGRT
CSR_Activated_15701700	FDPS
CSR_Activated_15701700	FLJ10036
CSR_Activated_15701700	FLJ10292
CSR_Activated_15701700	FLJ10407
CSR_Activated_15701700	FLJ10618
CSR_Activated_15701700	FLJ10849
CSR_Activated_15701700	FLJ10948
CSR_Activated_15701700	FLJ10983
CSR_Activated_15701700	FLJ11286
CSR_Activated_15701700	FLJ12643
CSR_Activated_15701700	FLJ12953
CSR_Activated_15701700	FLJ14525
CSR_Activated_15701700	FLJ20059
CSR_Activated_15701700	FLJ20154
CSR_Activated_15701700	FLJ20331
CSR_Activated_15701700	FLJ21016
CSR_Activated_15701700	FLJ21986
CSR_Activated_15701700	FLJ23462
CSR_Activated_15701700	FLJ23468
CSR_Activated_15701700	FLJ30532
CSR_Activated_15701700	FLJ30574
CSR_Activated_15701700	FLJ31033
CSR_Activated_15701700	FLJ32731
CSR_Activated_15701700	FLJ32915
CSR_Activated_15701700	FLJ90754
CSR_Activated_15701700	FLJ90798
CSR_Activated_15701700	FLNC
CSR_Activated_15701700	FRSB
CSR_Activated_15701700	FYCO1
CSR_Activated_15701700	GABARAPL1
CSR_Activated_15701700	GABBR1
CSR_Activated_15701700	GATM
CSR_Activated_15701700	GG2-1
CSR_Activated_15701700	GGH
CSR_Activated_15701700	GLS
CSR_Activated_15701700	GNG11
CSR_Activated_15701700	GPLD1
CSR_Activated_15701700	GPR124
CSR_Activated_15701700	GSN
CSR_Activated_15701700	H2AFZ
CSR_Activated_15701700	H2AV
CSR_Activated_15701700	HAS2
CSR_Activated_15701700	HDAC5
CSR_Activated_15701700	HECA
CSR_Activated_15701700	HMGB1
CSR_Activated_15701700	HMGCS1
CSR_Activated_15701700	HMGN2
CSR_Activated_15701700	HN1L
CSR_Activated_15701700	HNRPA2B1
CSR_Activated_15701700	HNRPR
CSR_Activated_15701700	HRB2
CSR_Activated_15701700	HRI
CSR_Activated_15701700	HSPC111
CSR_Activated_15701700	HSU79274
CSR_Activated_15701700	ID2
CSR_Activated_15701700	ID3
CSR_Activated_15701700	IDI1
CSR_Activated_15701700	IFRD2
CSR_Activated_15701700	IGBP1
CSR_Activated_15701700	IL1R1
CSR_Activated_15701700	IL6ST
CSR_Activated_15701700	IL7R
CSR_Activated_15701700	IMP4
CSR_Activated_15701700	INSIG1
CSR_Activated_15701700	IPO4
CSR_Activated_15701700	ITGA6
CSR_Activated_15701700	ITPKB
CSR_Activated_15701700	JAG1
CSR_Activated_15701700	JTV1
CSR_Activated_15701700	KAI1
CSR_Activated_15701700	KEO4
CSR_Activated_15701700	KIAA0090
CSR_Activated_15701700	KIAA0095
CSR_Activated_15701700	KIAA0323
CSR_Activated_15701700	KIAA0342
CSR_Activated_15701700	KIAA0367
CSR_Activated_15701700	KIAA0874
CSR_Activated_15701700	KIAA1036
CSR_Activated_15701700	KIAA1109
CSR_Activated_15701700	KIAA1228
CSR_Activated_15701700	KIAA1268
CSR_Activated_15701700	KIAA1305
CSR_Activated_15701700	KIAA1363
CSR_Activated_15701700	KIAA1536
CSR_Activated_15701700	KIAA1554
CSR_Activated_15701700	KIAA1720
CSR_Activated_15701700	KIAA1946
CSR_Activated_15701700	KIT
CSR_Activated_15701700	KLHL5
CSR_Activated_15701700	LDB1
CSR_Activated_15701700	LDLR
CSR_Activated_15701700	LIPA
CSR_Activated_15701700	LMNB2
CSR_Activated_15701700	LOC115106
CSR_Activated_15701700	LOC115294
CSR_Activated_15701700	LOC129401
CSR_Activated_15701700	LOC153222
CSR_Activated_15701700	LOC169611
CSR_Activated_15701700	LOC201562
CSR_Activated_15701700	LOC201895
CSR_Activated_15701700	LOC221810
CSR_Activated_15701700	LOC253263
CSR_Activated_15701700	LOC284018
CSR_Activated_15701700	LOC284436
CSR_Activated_15701700	LOC285362
CSR_Activated_15701700	LOC339924
CSR_Activated_15701700	LOC51128
CSR_Activated_15701700	LOC51279
CSR_Activated_15701700	LOC51668
CSR_Activated_15701700	LOC56757
CSR_Activated_15701700	LOC56902
CSR_Activated_15701700	LOC56926
CSR_Activated_15701700	LOC93081
CSR_Activated_15701700	LOXL2
CSR_Activated_15701700	LPIN1
CSR_Activated_15701700	LRIG2
CSR_Activated_15701700	LRP1
CSR_Activated_15701700	LSM3
CSR_Activated_15701700	LSM4
CSR_Activated_15701700	LSS
CSR_Activated_15701700	LUM
CSR_Activated_15701700	LYAR
CSR_Activated_15701700	MAF
CSR_Activated_15701700	MAN1A1
CSR_Activated_15701700	MAP3K8
CSR_Activated_15701700	MAPRE1
CSR_Activated_15701700	MBP
CSR_Activated_15701700	MCM3
CSR_Activated_15701700	MCM7
CSR_Activated_15701700	MCP
CSR_Activated_15701700	MCT-1
CSR_Activated_15701700	MEF2D
CSR_Activated_15701700	MEP50
CSR_Activated_15701700	MET
CSR_Activated_15701700	MFGE8
CSR_Activated_15701700	MGC10200
CSR_Activated_15701700	MGC10500
CSR_Activated_15701700	MGC10974
CSR_Activated_15701700	MGC11266
CSR_Activated_15701700	MGC13047
CSR_Activated_15701700	MGC13170
CSR_Activated_15701700	MGC14480
CSR_Activated_15701700	MGC15429
CSR_Activated_15701700	MGC17330
CSR_Activated_15701700	MGC3101
CSR_Activated_15701700	MGC39820
CSR_Activated_15701700	MGC4170
CSR_Activated_15701700	MGC4308
CSR_Activated_15701700	MGC4825
CSR_Activated_15701700	MIG-6
CSR_Activated_15701700	MKKS
CSR_Activated_15701700	MNAT1
CSR_Activated_15701700	MRF2
CSR_Activated_15701700	MRPL12
CSR_Activated_15701700	MRPL37
CSR_Activated_15701700	MRPS16
CSR_Activated_15701700	MRPS28
CSR_Activated_15701700	MSN
CSR_Activated_15701700	MT1F
CSR_Activated_15701700	MT3
CSR_Activated_15701700	MTH2
CSR_Activated_15701700	MTHFD1
CSR_Activated_15701700	MVD
CSR_Activated_15701700	MXI1
CSR_Activated_15701700	MYBL1
CSR_Activated_15701700	MYBL2
CSR_Activated_15701700	MYCBP
CSR_Activated_15701700	MYL6
CSR_Activated_15701700	NCOA3
CSR_Activated_15701700	NIFU
CSR_Activated_15701700	NLN
CSR_Activated_15701700	NME1
CSR_Activated_15701700	NOLA2
CSR_Activated_15701700	NUDT1
CSR_Activated_15701700	NUP107
CSR_Activated_15701700	NUPL1
CSR_Activated_15701700	NUTF2
CSR_Activated_15701700	OIP2
CSR_Activated_15701700	OSBPL8
CSR_Activated_15701700	P8
CSR_Activated_15701700	PA26
CSR_Activated_15701700	PA2G4
CSR_Activated_15701700	PAICS
CSR_Activated_15701700	PBXIP1
CSR_Activated_15701700	PCNT1
CSR_Activated_15701700	PCSK7
CSR_Activated_15701700	PDAP1
CSR_Activated_15701700	PDK2
CSR_Activated_15701700	PFKP
CSR_Activated_15701700	PFN1
CSR_Activated_15701700	PGCP
CSR_Activated_15701700	PHACS
CSR_Activated_15701700	PITPNC1
CSR_Activated_15701700	PKIG
CSR_Activated_15701700	PLA2R1
CSR_Activated_15701700	PLAUR
CSR_Activated_15701700	PLD3
CSR_Activated_15701700	PLG
CSR_Activated_15701700	PLOD2
CSR_Activated_15701700	PLU-1
CSR_Activated_15701700	PLXNB1
CSR_Activated_15701700	PNN
CSR_Activated_15701700	POLE2
CSR_Activated_15701700	POLR3K
CSR_Activated_15701700	POR
CSR_Activated_15701700	PPIH
CSR_Activated_15701700	PROL2
CSR_Activated_15701700	PSMA7
CSR_Activated_15701700	PSMC3
CSR_Activated_15701700	PSMD12
CSR_Activated_15701700	PSMD14
CSR_Activated_15701700	PSMD2
CSR_Activated_15701700	PTPRU
CSR_Activated_15701700	PTS
CSR_Activated_15701700	RAB11-FIP2
CSR_Activated_15701700	RARRES3
CSR_Activated_15701700	RBM14
CSR_Activated_15701700	RBMX
CSR_Activated_15701700	REV3L
CSR_Activated_15701700	RFC3
CSR_Activated_15701700	RNASEH2A
CSR_Activated_15701700	RNASEP1
CSR_Activated_15701700	RNF138
CSR_Activated_15701700	RNF41
CSR_Activated_15701700	RPN1
CSR_Activated_15701700	RRM2B
CSR_Activated_15701700	RUVBL1
CSR_Activated_15701700	SATB1
CSR_Activated_15701700	SBP1
CSR_Activated_15701700	SC4MOL
CSR_Activated_15701700	SCD
CSR_Activated_15701700	SDC1
CSR_Activated_15701700	SDFR1
CSR_Activated_15701700	SELENBP1
CSR_Activated_15701700	SEMACAP3
CSR_Activated_15701700	SERPING1
CSR_Activated_15701700	SES2
CSR_Activated_15701700	SFRS10
CSR_Activated_15701700	SFRS2
CSR_Activated_15701700	SFTPB
CSR_Activated_15701700	SLC16A1
CSR_Activated_15701700	SLC25A5
CSR_Activated_15701700	SLC35E2
CSR_Activated_15701700	SLC40A1
CSR_Activated_15701700	SLC5A3
CSR_Activated_15701700	SLPI
CSR_Activated_15701700	SMC2L1
CSR_Activated_15701700	SMS
CSR_Activated_15701700	SMURF2
CSR_Activated_15701700	SNRP70
CSR_Activated_15701700	SNRPA
CSR_Activated_15701700	SNRPA1
CSR_Activated_15701700	SNRPB
CSR_Activated_15701700	SNRPC
CSR_Activated_15701700	SNRPD1
CSR_Activated_15701700	SNRPE
CSR_Activated_15701700	SQLE
CSR_Activated_15701700	SQRDL
CSR_Activated_15701700	SRM
CSR_Activated_15701700	SSR3
CSR_Activated_15701700	SSSCA1
CSR_Activated_15701700	STK17A
CSR_Activated_15701700	STK18
CSR_Activated_15701700	SVIL
CSR_Activated_15701700	TAGLN
CSR_Activated_15701700	TBRG1
CSR_Activated_15701700	TCEB1
CSR_Activated_15701700	TCTEL1
CSR_Activated_15701700	TFPI2
CSR_Activated_15701700	TIM50L
CSR_Activated_15701700	TIMP2
CSR_Activated_15701700	TNFAIP2
CSR_Activated_15701700	TNFRSF12A
CSR_Activated_15701700	TNFSF12
CSR_Activated_15701700	TNXB
CSR_Activated_15701700	TOMM40
CSR_Activated_15701700	TP53INP1
CSR_Activated_15701700	TPI1
CSR_Activated_15701700	TPM1
CSR_Activated_15701700	TPM2
CSR_Activated_15701700	TRIM22
CSR_Activated_15701700	TSC22
CSR_Activated_15701700	TUBA1
CSR_Activated_15701700	TUBG1
CSR_Activated_15701700	TXNL2
CSR_Activated_15701700	UAP1
CSR_Activated_15701700	UBE2J1
CSR_Activated_15701700	UMPK
CSR_Activated_15701700	UMPS
CSR_Activated_15701700	VAMP4
CSR_Activated_15701700	VDAC1
CSR_Activated_15701700	VIL2
CSR_Activated_15701700	WBP2
CSR_Activated_15701700	WDHD1
CSR_Activated_15701700	WSB1
CSR_Activated_15701700	WSB2
CSR_Activated_15701700	WTAP
CSR_Activated_15701700	ZFP106
CSR_Activated_15701700	ZNF151
CSR_Activated_15701700	ZNF219
CSR_Activated_15701700	ZNF36
CSR_Activated_15701700	ZNF83
GP2_ImmuneTcellBcell_score	KEGG_HEMATOPOEITIC_CELL_LINEAGE
GP2_ImmuneTcellBcell_score	REACTOME_SIGNALING_IN_IMMUNE_SYSTEM
GP11_Immune_IFN	Minterferon_Cluster_21214954
GP11_Immune_IFN	ZHANG_INTERFERON_RESPONSE
KEGG_HEMATOPOIETIC_CELL_LINEAGE	GP1BA
KEGG_HEMATOPOIETIC_CELL_LINEAGE	GP1BB
KEGG_HEMATOPOIETIC_CELL_LINEAGE	EPO
KEGG_HEMATOPOIETIC_CELL_LINEAGE	IL9R
KEGG_HEMATOPOIETIC_CELL_LINEAGE	CD33
KEGG_HEMATOPOIETIC_CELL_LINEAGE	TNF
KEGG_HEMATOPOIETIC_CELL_LINEAGE	GP9
KEGG_HEMATOPOIETIC_CELL_LINEAGE	ITGAM
KEGG_HEMATOPOIETIC_CELL_LINEAGE	CD34
KEGG_HEMATOPOIETIC_CELL_LINEAGE	CD36
KEGG_HEMATOPOIETIC_CELL_LINEAGE	GP5
KEGG_HEMATOPOIETIC_CELL_LINEAGE	ITGA4
KEGG_HEMATOPOIETIC_CELL_LINEAGE	ITGA3
KEGG_HEMATOPOIETIC_CELL_LINEAGE	KITLG
KEGG_HEMATOPOIETIC_CELL_LINEAGE	ITGA2B
KEGG_HEMATOPOIETIC_CELL_LINEAGE	FCGR1A
KEGG_HEMATOPOIETIC_CELL_LINEAGE	ITGA5
KEGG_HEMATOPOIETIC_CELL_LINEAGE	FCER2
KEGG_HEMATOPOIETIC_CELL_LINEAGE	GYPA
KEGG_HEMATOPOIETIC_CELL_LINEAGE	THPO
KEGG_HEMATOPOIETIC_CELL_LINEAGE	IL1R2
KEGG_HEMATOPOIETIC_CELL_LINEAGE	IL7R
KEGG_HEMATOPOIETIC_CELL_LINEAGE	MME
KEGG_HEMATOPOIETIC_CELL_LINEAGE	IL11RA
KEGG_HEMATOPOIETIC_CELL_LINEAGE	CD19
KEGG_HEMATOPOIETIC_CELL_LINEAGE	MS4A1
KEGG_HEMATOPOIETIC_CELL_LINEAGE	TFRC
KEGG_HEMATOPOIETIC_CELL_LINEAGE	CD22
KEGG_HEMATOPOIETIC_CELL_LINEAGE	KIT
KEGG_HEMATOPOIETIC_CELL_LINEAGE	FLT3
KEGG_HEMATOPOIETIC_CELL_LINEAGE	ITGB3
KEGG_HEMATOPOIETIC_CELL_LINEAGE	FLT3LG
KEGG_HEMATOPOIETIC_CELL_LINEAGE	IL1A
KEGG_HEMATOPOIETIC_CELL_LINEAGE	CR2
KEGG_HEMATOPOIETIC_CELL_LINEAGE	CD14
KEGG_HEMATOPOIETIC_CELL_LINEAGE	CR1
KEGG_HEMATOPOIETIC_CELL_LINEAGE	TPO
KEGG_HEMATOPOIETIC_CELL_LINEAGE	EPOR
KEGG_HEMATOPOIETIC_CELL_LINEAGE	IL11
KEGG_HEMATOPOIETIC_CELL_LINEAGE	CSF2
KEGG_HEMATOPOIETIC_CELL_LINEAGE	HLA-DRB4
KEGG_HEMATOPOIETIC_CELL_LINEAGE	CD4
KEGG_HEMATOPOIETIC_CELL_LINEAGE	CSF1R
KEGG_HEMATOPOIETIC_CELL_LINEAGE	HLA-DRB5
KEGG_HEMATOPOIETIC_CELL_LINEAGE	CSF1
KEGG_HEMATOPOIETIC_CELL_LINEAGE	HLA-DRB3
KEGG_HEMATOPOIETIC_CELL_LINEAGE	IL3RA
KEGG_HEMATOPOIETIC_CELL_LINEAGE	IL3
KEGG_HEMATOPOIETIC_CELL_LINEAGE	CD59
KEGG_HEMATOPOIETIC_CELL_LINEAGE	LOC652799
KEGG_HEMATOPOIETIC_CELL_LINEAGE	CD9
KEGG_HEMATOPOIETIC_CELL_LINEAGE	CD8A
KEGG_HEMATOPOIETIC_CELL_LINEAGE	CD8B
KEGG_HEMATOPOIETIC_CELL_LINEAGE	CD44
KEGG_HEMATOPOIETIC_CELL_LINEAGE	CD7
KEGG_HEMATOPOIETIC_CELL_LINEAGE	CD5
KEGG_HEMATOPOIETIC_CELL_LINEAGE	CSF2RA
KEGG_HEMATOPOIETIC_CELL_LINEAGE	CD55
KEGG_HEMATOPOIETIC_CELL_LINEAGE	DNTT
KEGG_HEMATOPOIETIC_CELL_LINEAGE	CSF3
KEGG_HEMATOPOIETIC_CELL_LINEAGE	IL1B
KEGG_HEMATOPOIETIC_CELL_LINEAGE	IL1R1
KEGG_HEMATOPOIETIC_CELL_LINEAGE	IL2RA
KEGG_HEMATOPOIETIC_CELL_LINEAGE	ITGA6
KEGG_HEMATOPOIETIC_CELL_LINEAGE	IL6R
KEGG_HEMATOPOIETIC_CELL_LINEAGE	ITGA2
KEGG_HEMATOPOIETIC_CELL_LINEAGE	ITGA1
KEGG_HEMATOPOIETIC_CELL_LINEAGE	CSF3R
KEGG_HEMATOPOIETIC_CELL_LINEAGE	IL7
KEGG_HEMATOPOIETIC_CELL_LINEAGE	CD37
KEGG_HEMATOPOIETIC_CELL_LINEAGE	CD2
KEGG_HEMATOPOIETIC_CELL_LINEAGE	CD3D
KEGG_HEMATOPOIETIC_CELL_LINEAGE	CD3E
KEGG_HEMATOPOIETIC_CELL_LINEAGE	CD38
KEGG_HEMATOPOIETIC_CELL_LINEAGE	CD3G
KEGG_HEMATOPOIETIC_CELL_LINEAGE	CD1B
KEGG_HEMATOPOIETIC_CELL_LINEAGE	ANPEP
KEGG_HEMATOPOIETIC_CELL_LINEAGE	CD1C
KEGG_HEMATOPOIETIC_CELL_LINEAGE	CD1D
KEGG_HEMATOPOIETIC_CELL_LINEAGE	CD1E
KEGG_HEMATOPOIETIC_CELL_LINEAGE	CD1A
KEGG_HEMATOPOIETIC_CELL_LINEAGE	IL4
KEGG_HEMATOPOIETIC_CELL_LINEAGE	IL4R
KEGG_HEMATOPOIETIC_CELL_LINEAGE	IL5
KEGG_HEMATOPOIETIC_CELL_LINEAGE	IL5RA
KEGG_HEMATOPOIETIC_CELL_LINEAGE	IL6
KEGG_HEMATOPOIETIC_CELL_LINEAGE	HLA-DRB1
KEGG_HEMATOPOIETIC_CELL_LINEAGE	HLA-DRA
ZHANG_INTERFERON_RESPONSE	IRF1
ZHANG_INTERFERON_RESPONSE	IFI27
ZHANG_INTERFERON_RESPONSE	IFRD1
ZHANG_INTERFERON_RESPONSE	STAT1
ZHANG_INTERFERON_RESPONSE	MX2
ZHANG_INTERFERON_RESPONSE	OAS1
ZHANG_INTERFERON_RESPONSE	OASL
ZHANG_INTERFERON_RESPONSE	ISG15
ZHANG_INTERFERON_RESPONSE	MX1
ZHANG_INTERFERON_RESPONSE	IFIT2
ZHANG_INTERFERON_RESPONSE	SP110
ZHANG_INTERFERON_RESPONSE	IFITM3
ZHANG_INTERFERON_RESPONSE	OAS2
ZHANG_INTERFERON_RESPONSE	IFNB1
ZHANG_INTERFERON_RESPONSE	IRF9
ZHANG_INTERFERON_RESPONSE	IFI44
ZHANG_INTERFERON_RESPONSE	IFITM1
ZHANG_INTERFERON_RESPONSE	ISG20
ZHANG_INTERFERON_RESPONSE	IFI16
ZHANG_INTERFERON_RESPONSE	OAS3
ZHANG_INTERFERON_RESPONSE	IFI30
ZHANG_INTERFERON_RESPONSE	IRF3
ZHANG_INTERFERON_RESPONSE	RTP4
IgG_19272155	LOC96610
IgG_19272155	IGKV1OR2-118
IgG_19272155	IGKV1D-13
IgG_19272155	IGLL3P
IgG_19272155	IGKV1-5
IgG_19272155	IGHV1-69
IgG_19272155	POU2AF1
IgG_19272155	IGLJ3
IgG_19272155	GUSBP11
IgG_19272155	IGLC2
IgG_19272155	IGLV3-25
IgG_19272155	IGKC
IgG_19272155	IGLV2-14
IgG_19272155	IGHG1
IgG_19272155	IGHM
IgG_19272155	IGLV4-3
IgG_19272155	IGHD
IgG_19272155	IGHA1
IgG_19272155	IGL
IgG_19272155	IGH
IgG_19272155	IGLC1
Interferon_19272155	RSAD2
Interferon_19272155	OAS3
Interferon_19272155	IFI44
Interferon_19272155	ISG15
Interferon_19272155	DDX60
Interferon_19272155	IFI44L
Interferon_19272155	IFI6
Interferon_19272155	MX1
Interferon_19272155	IFIT3
Interferon_19272155	IFI27
Interferon_19272155	IFIT1
Interferon_19272155	OAS1
Interferon_19272155	OAS2
LCK_19272155	ARHGAP15
LCK_19272155	KLRK1
LCK_19272155	SASH3
LCK_19272155	ARHGAP25
LCK_19272155	SLAMF1
LCK_19272155	GIMAP5
LCK_19272155	SH2D1A
LCK_19272155	CCR7
LCK_19272155	ITK
LCK_19272155	TRBV19
LCK_19272155	RAC2
LCK_19272155	CORO1A
LCK_19272155	PIK3CD
LCK_19272155	LPXN
LCK_19272155	PRKCB
LCK_19272155	STAT4
LCK_19272155	GMFG
LCK_19272155	SELPLG
LCK_19272155	FGL2
LCK_19272155	EVI2B
LCK_19272155	CSF2RB
LCK_19272155	GZMK
LCK_19272155	SAMSN1
LCK_19272155	GIMAP4
LCK_19272155	IRF8
LCK_19272155	NCKAP1L
LCK_19272155	IL10RA
LCK_19272155	TRAC
LCK_19272155	INPP5D
LCK_19272155	PLAC8
LCK_19272155	CCL5
LCK_19272155	CD247
LCK_19272155	LTB
LCK_19272155	IL2RG
LCK_19272155	HCLS1
LCK_19272155	IL7R
LCK_19272155	CD53
LCK_19272155	LCK
LCK_19272155	CD3D
LCK_19272155	CD27
LCK_19272155	GZMA
LCK_19272155	SELL
LCK_19272155	TRBV21-1
LCK_19272155	CD2
LCK_19272155	CD48
LCK_19272155	SLA
LCK_19272155	LCP2
LCK_19272155	SRGN
LCK_19272155	PTPRC
MHC.I_19272155	HLA-G
MHC.I_19272155	HLA-A
MHC.I_19272155	HLA-B
MHC.I_19272155	HLA-C
MHC.I_19272155	HLA-F
MHC.II_19272155	CTSS
MHC.II_19272155	CD74
MHC.II_19272155	HLA-DRB1
MHC.II_19272155	HLA-DQA1
MHC.II_19272155	HLA-DMB
MHC.II_19272155	HLA-DPA1
MHC.II_19272155	HLA-DPB1
MHC.II_19272155	HLA-DMA
MHC.II_19272155	HLA-DRA
MHC.II_19272155	LCP2
MHC.II_19272155	SRGN
MHC.II_19272155	PTPRC
STAT1_19272155	TAP1
STAT1_19272155	GBP1
STAT1_19272155	IFIH1
STAT1_19272155	PSMB9
STAT1_19272155	CXCL9
STAT1_19272155	IRF1
STAT1_19272155	CXCL11
STAT1_19272155	CXCL10
STAT1_19272155	IDO1
STAT1_19272155	STAT1
Troester_WoundSig_19887484	ADH1A
Troester_WoundSig_19887484	APOH
Troester_WoundSig_19887484	BMPR1B
Troester_WoundSig_19887484	DST
Troester_WoundSig_19887484	CAPN6
Troester_WoundSig_19887484	CD86
Troester_WoundSig_19887484	CDK4
Troester_WoundSig_19887484	COL17A1
Troester_WoundSig_19887484	COX7B
Troester_WoundSig_19887484	CSF3
Troester_WoundSig_19887484	CTGF
Troester_WoundSig_19887484	CTSK
Troester_WoundSig_19887484	DMBT1
Troester_WoundSig_19887484	ARID3A
Troester_WoundSig_19887484	DSC3
Troester_WoundSig_19887484	ELANE
Troester_WoundSig_19887484	EYA4
Troester_WoundSig_19887484	F3
Troester_WoundSig_19887484	FABP4
Troester_WoundSig_19887484	FAP
Troester_WoundSig_19887484	FBLN1
Troester_WoundSig_19887484	EFEMP1
Troester_WoundSig_19887484	FPR1
Troester_WoundSig_19887484	FRZB
Troester_WoundSig_19887484	GJB5
Troester_WoundSig_19887484	HBB
Troester_WoundSig_19887484	HDC
Troester_WoundSig_19887484	HMGA1
Troester_WoundSig_19887484	HPCAL1
Troester_WoundSig_19887484	CYR61
Troester_WoundSig_19887484	IL1B
Troester_WoundSig_19887484	IL13RA2
Troester_WoundSig_19887484	IDO1
Troester_WoundSig_19887484	INHBA
Troester_WoundSig_19887484	KRT6A
Troester_WoundSig_19887484	KRT6B
Troester_WoundSig_19887484	KRT34
Troester_WoundSig_19887484	AFF3
Troester_WoundSig_19887484	LAMA3
Troester_WoundSig_19887484	LAMC2
Troester_WoundSig_19887484	LTBP2
Troester_WoundSig_19887484	LUM
Troester_WoundSig_19887484	MSMB
Troester_WoundSig_19887484	ND4
Troester_WoundSig_19887484	NODAL
Troester_WoundSig_19887484	OGN
Troester_WoundSig_19887484	PCDH8
Troester_WoundSig_19887484	PDGFRL
Troester_WoundSig_19887484	PER1
Troester_WoundSig_19887484	PFKFB3
Troester_WoundSig_19887484	PITX1
Troester_WoundSig_19887484	PML
Troester_WoundSig_19887484	PNLIPRP2
Troester_WoundSig_19887484	S100A8
Troester_WoundSig_19887484	SAA4
Troester_WoundSig_19887484	CCL2
Troester_WoundSig_19887484	TGFB2
Troester_WoundSig_19887484	THBS1
Troester_WoundSig_19887484	TLR2
Troester_WoundSig_19887484	UGT2B17
Troester_WoundSig_19887484	ZIC2
Troester_WoundSig_19887484	TFPI2
Troester_WoundSig_19887484	NR4A3
Troester_WoundSig_19887484	SPARCL1
Troester_WoundSig_19887484	TP63
Troester_WoundSig_19887484	PER2
Troester_WoundSig_19887484	SPAG9
Troester_WoundSig_19887484	CXCL14
Troester_WoundSig_19887484	TMCC2
Troester_WoundSig_19887484	TNFSF15
Troester_WoundSig_19887484	CLEC4M
Troester_WoundSig_19887484	NPM2
Troester_WoundSig_19887484	HOXB13
Troester_WoundSig_19887484	PPP6R1
Troester_WoundSig_19887484	SULF1
Troester_WoundSig_19887484	DICER1
Troester_WoundSig_19887484	ABI3BP
Troester_WoundSig_19887484	EGFL6
Troester_WoundSig_19887484	TIPARP
Troester_WoundSig_19887484	RGS22
Troester_WoundSig_19887484	IGLV2-14
Troester_WoundSig_19887484	A1CF
Troester_WoundSig_19887484	TREM1
Troester_WoundSig_19887484	PGPEP1
Troester_WoundSig_19887484	RGMA
Troester_WoundSig_19887484	ADAMTS9
Troester_WoundSig_19887484	TENM2
Troester_WoundSig_19887484	MKL2
Troester_WoundSig_19887484	VPS18
Troester_WoundSig_19887484	CACHD1
Troester_WoundSig_19887484	GUF1
Troester_WoundSig_19887484	ELSPBP1
Troester_WoundSig_19887484	ZBED2
Troester_WoundSig_19887484	LRRC2
Troester_WoundSig_19887484	CHPF
Troester_WoundSig_19887484	HMBOX1
Troester_WoundSig_19887484	TMC5
Troester_WoundSig_19887484	BAALC
Troester_WoundSig_19887484	APOLD1
Troester_WoundSig_19887484	VMP1
Troester_WoundSig_19887484	SPACA1
Troester_WoundSig_19887484	FRMD8P1
Troester_WoundSig_19887484	FAM71F1
Troester_WoundSig_19887484	TNS4
Troester_WoundSig_19887484	KIAA1751
Troester_WoundSig_19887484	CROCCP3
Troester_WoundSig_19887484	OSR2
Troester_WoundSig_19887484	LRR1
Troester_WoundSig_19887484	TMEM139
Troester_WoundSig_19887484	CCBE1
Troester_WoundSig_19887484	FAM19A4
Troester_WoundSig_19887484	BMPER
Troester_WoundSig_19887484	YPEL4
Troester_WoundSig_19887484	JAKMIP3
Troester_WoundSig_19887484	LOC284454
Troester_WoundSig_19887484	KRT6C
Troester_WoundSig_19887484	ZNF713
Troester_WoundSig_19887484	SIMC1
Troester_WoundSig_19887484	LOC389332
Troester_WoundSig_19887484	SPDYE8P
Troester_WoundSig_19887484	LOC440934
Troester_WoundSig_19887484	MUC5B
Troester_WoundSig_19887484	C13orf45
Troester_WoundSig_19887484	KRT17P3
Troester_WoundSig_19887484	LOC100131138
MDACC.FNA.1_20805453	TMEM176B
MDACC.FNA.1_20805453	SLCO2B1
MDACC.FNA.1_20805453	CKAP2
MDACC.FNA.1_20805453	CD74
MDACC.FNA.1_20805453	VCAM1
MDACC.FNA.1_20805453	IGLL1
MDACC.FNA.1_20805453	CCL2
MDACC.FNA.1_20805453	GPNMB
MDACC.FNA.1_20805453	PTGDS
MDACC.FNA.1_20805453	CD163
MDACC.FNA.1_20805453	MAFB
MDACC.FNA.1_20805453	HLA-DRB1
MDACC.FNA.1_20805453	PLTP
MDACC.FNA.1_20805453	APOE
MDACC.FNA.1_20805453	C1QB
MDACC.FNA.1_20805453	NTN3
MDACC.FNA.1_20805453	PECAM1
MDACC.FNA.1_20805453	IGKV1D-13
MDACC.FNA.1_20805453	IGKV1OR2-108
MDACC.FNA.1_20805453	IGLJ3
MDACC.FNA.1_20805453	IGKC
MDACC.FNA.1_20805453	IGL
MDACC.FNA.1_20805453	IGHG3
MDACC.FNA.1_20805453	IGHM
MDACC.FNA.1_20805453	HLA-DPA1
MDACC.FNA.1_20805453	HLA-DQB1
MDACC.FNA.1_20805453	HLA-DQA1
MDACC.FNA.1_20805453	IGHG1
MDACC.FNA.1_20805453	IGJ
MDACC.FNA.1_20805453	C1QA
MDACC.FNA.1_20805453	HLA-DRA
IGG_Cluster_21214954	CD27
IGG_Cluster_21214954	IL2RG
IGG_Cluster_21214954	CD79A
IGG_Cluster_21214954	PIM2
IGG_Cluster_21214954	POU2AF1
IGG_Cluster_21214954	IGKC
IGG_Cluster_21214954	IGLV3-25
IGG_Cluster_21214954	IGL
IGG_Cluster_21214954	IGJ
IGG_Cluster_21214954	TNFRSF17
IGG_Cluster_21214954	NTN3
IGG_Cluster_21214954	IL8
IGG_Cluster_21214954	HLA-C
IGG_Cluster_21214954	LAX1
Minterferon_Cluster_21214954	STAT1
Minterferon_Cluster_21214954	IL18BP
Minterferon_Cluster_21214954	XAF1
Minterferon_Cluster_21214954	B2M
Minterferon_Cluster_21214954	RSAD2
Minterferon_Cluster_21214954	EPSTI1
Minterferon_Cluster_21214954	PSMB8
Minterferon_Cluster_21214954	PSMB9
Minterferon_Cluster_21214954	ZC3HAV1
Minterferon_Cluster_21214954	IFI35
Minterferon_Cluster_21214954	DDX58
Minterferon_Cluster_21214954	GBP7
Minterferon_Cluster_21214954	CXCL10
Minterferon_Cluster_21214954	CCL5
Minterferon_Cluster_21214954	GBP6
Minterferon_Cluster_21214954	CXCL9
Minterferon_Cluster_21214954	CD274
Minterferon_Cluster_21214954	HELZ2
Minterferon_Cluster_21214954	UBA7
Minterferon_Cluster_21214954	LGALS3BP
Minterferon_Cluster_21214954	PARP9
Minterferon_Cluster_21214954	IRF9
Minterferon_Cluster_21214954	ADAR
Minterferon_Cluster_21214954	IFIT2
Minterferon_Cluster_21214954	OASL
Minterferon_Cluster_21214954	DDX60
Minterferon_Cluster_21214954	IFIH1
Minterferon_Cluster_21214954	RTP4
Minterferon_Cluster_21214954	GBP4
Minterferon_Cluster_21214954	IFI44
Minterferon_Cluster_21214954	MX1
Minterferon_Cluster_21214954	ISG15
Minterferon_Cluster_21214954	BST2
Minterferon_Cluster_21214954	USP18
Minterferon_Cluster_21214954	IFIT1
Minterferon_Cluster_21214954	OAS2
Minterferon_Cluster_21214954	ZBP1
[truncated: 2,912 more rows]
